# Supplementary material for: Translesion-synthesis-mediated bypass of DNA lesions occurs predominantly behind replication forks restarted by PrimPol
Source: Cell Rep. Author manuscript; Available in PMC 2025 May 5. (PMC12051500; doi:10.1016/j.celrep.2025.115360)
Supplement: 2 [file NIHMS2069113-supplement-2.xlsx]

## Sheet: Fig 1A
HeLa WT
aBPDE-PolK DMSO	aBPDE-Poln DMSO	aBPDE-PolK 1hr BPDE	aBPDE-Poln 1hr BPDE	aBPDE-PolK 2hrs BPDE	aBPDE-Poln 2hrs BPDE		Column C	aBPDE-PolK 1hr BPDE
1	0	1	0	2	4		vs.	vs.
1	0	0	0	3	4		Column A	aBPDE-PolK DMSO
1	0	1	0	5	2
3	0	0	0	4	8		Unpaired t test
0	0	1	0	1	1		P value	0.2361
0	0	4	0	4	6		P value summary	ns
3	0	2	0	1	0		Significantly different (P < 0.05)?	No
4	0	0	0	3	4		One- or two-tailed P value?	Two-tailed
0	0	0	0	3	6		t, df	t=1.189, df=167
0	0	1	0	3	8
1	0	1	0	0	3		How big is the difference?
1	0	0	0	3	4		Mean of column A	0.7529
0	0	2	0	15	3		Mean of column C	0.5714
1	0	0	0	16	2		Difference between means (C - A) ± SEM	-0.1815 ± 0.1526
0	0	1	0	8	3		95% confidence interval	-0.4829 to 0.1198
0	0	0	1	7	1		R squared (eta squared)	0.008397
0	0	1	0	14	2
0	1	0	0	8	0		F test to compare variances
1	0	0	0	11	4		F, DFn, Dfd	1.313, 84, 83
2	0	0	0	3	3		P value	0.2152
0	1	0	0	11	5		P value summary	ns
0	0	0	0	12	4		Significantly different (P < 0.05)?	No
0	0	0	0	4	1
0	0	0	0	7	6		Data analyzed
0	0	0	0	6	1		Sample size, column A	85
1	0	0	0	13	1		Sample size, column C	84
3	1	0	0	3	3
3	0	0	0	6	4		Column E	aBPDE-PolK 2hrs BPDE
0	0	0	0	5	8		vs.	vs.
0	0	0	0	11	3		Column A	aBPDE-PolK DMSO
2	0	0	0	1	5
0	1	0	0	3	6		Unpaired t test
0	0	0	0	14	8		P value	<0.0001
0	0	0	0	1	6		P value summary	****
0	0	0	0	10	2		Significantly different (P < 0.05)?	Yes
1	0	4	0	6	2		One- or two-tailed P value?	Two-tailed
0	0	0	0	13	6		t, df	t=12.26, df=161
0	0	0	0	10	4
0	0	1	0	4	2		How big is the difference?
1	0	2	0	4	2		Mean of column A	0.7529
1	1	2	1	2	2		Mean of column E	8.91
3	0	0	0	7	5		Difference between means (E - A) ± SEM	8.157 ± 0.6655
0	0	0	0	7	6		95% confidence interval	6.843 to 9.472
0	0	1	1	10	2		R squared (eta squared)	0.4827
2	1	1	1	11	3
0	0	1	0	15	4		F test to compare variances
0	0	0	0	15	4		F, DFn, Dfd	32.63, 77, 84
0	0	2	0	3	3		P value	<0.0001
1	0	0	0	8	1		P value summary	****
0	0	0	0	9	0		Significantly different (P < 0.05)?	Yes
0	1	1	0	8	2
0	0	0	0	10	1		Data analyzed
1	0	0	0	15	3		Sample size, column A	85
1	0	0	0	13	6		Sample size, column E	78
2	1	0	0	9	7
2	0	0	0	7	2		Column D	aBPDE-Poln 1hr BPDE
0	0	1	0	16	0		vs.	vs.
1	0	0	0	13	2		Column B	aBPDE-Poln DMSO
1	0	0	0	8	4
0	0	1	0	10	4		Unpaired t test
0	0	0	0	39	0		P value	0.1904
0	0	0	0	17	3		P value summary	ns
0	0	2	0	12	0		Significantly different (P < 0.05)?	No
3	1	2	0	6	2		One- or two-tailed P value?	Two-tailed
3	0	0	0	12	2		t, df	t=1.314, df=173
1	0	0	0	8	6
1	0	0	0	6	3		How big is the difference?
1	0	0	0	18	1		Mean of column B	0.122
0	0	0	0	16	2		Mean of column D	0.06452
0	0	1	0	5	0		Difference between means (D - B) ± SEM	-0.05744 ± 0.04369
0	0	0	0	13	1		95% confidence interval	-0.1437 to 0.02881
1	0	3	0	11	2		R squared (eta squared)	0.009889
1	0	2	0	20	4
0	0	2	0	15	3		F test to compare variances
0	1	0	0	4	1		F, DFn, Dfd	1.777, 81, 92
4	0	0	0	9	2		P value	0.0078
0	0	1	0	11	1		P value summary	**
0	0	0	0	19	1		Significantly different (P < 0.05)?	Yes
1	0	1	0		0
2	0	0	1		3		Data analyzed
0	0	0	0		0		Sample size, column B	82
0	0	2	0		2		Sample size, column D	93
1		0	0
0		0	0
0			0				Column F	aBPDE-Poln 2hrs BPDE
			0				vs.	vs.
			0				Column B	aBPDE-Poln DMSO
			0
			1				Unpaired t test
			0				P value	<0.0001
			0				P value summary	****
			0				Significantly different (P < 0.05)?	Yes
			0				One- or two-tailed P value?	Two-tailed
							t, df	t=12.12, df=162
0.752941	0.121951	0.571429	0.0645161	8.91026	3.0122
							How big is the difference?
							Mean of column B	0.122
							Mean of column F	3.012
							Difference between means (F - B) ± SEM	2.890 ± 0.2385
							95% confidence interval	2.419 to 3.361
							R squared (eta squared)	0.4755
							F test to compare variances
							F, DFn, Dfd	42.02, 81, 81
							P value	<0.0001
							P value summary	****
							Significantly different (P < 0.05)?	Yes
							Data analyzed
							Sample size, column B	82
							Sample size, column F	82

## Sheet: Fig 1B
aBPDE only DMSO	PolK only DMSO	aBPDE-PolK DMSO	aBPDE only 1hr BPDE	PolK only 1hr BPDE	aBPDE-PolK 1hr BPDE	aBPDE-Poln 1hr BPDE	aBPDE only 2hrs BPDE	PolK only 2hrs BPDE	aBPDE-PolK 2hrs BPDE	aBPDE-Poln 2hrs BPDE
2	9	3	1	10	9	6	1	1	12	11
1	9	1	1	12	13	6	1	3	7	21		Column F	aBPDE-PolK 1hr BPDE		Column J	aBPDE-PolK 2hrs BPDE
1	6	2	2	2	22	6	1	1	15	5		vs.	vs.		vs.	vs.
0	4	4	2	10	34	6	2	2	6	31		Column D	aBPDE only 1hr BPDE		Column H	aBPDE only 2hrs BPDE
1	0	5	2	11	36	3	0	4	4	11
0	6	2	1	3	5	4	1	1	9	15		Unpaired t test			Unpaired t test
0	3	3	0	6	9	10	0	3	9	4		P value	<0.0001		P value	<0.0001
0	2	5	2	9	10	1	2	4	10	11		P value summary	****		P value summary	****
0	1	1	1	5	21	3	1	0	19	15		Significantly different (P < 0.05)?	Yes		Significantly different (P < 0.05)?	Yes
0	8	5	3	11	30	7	0	1	5	7		One- or two-tailed P value?	Two-tailed		One- or two-tailed P value?	Two-tailed
1	6	4	5	8	14	6	0	1	10	6		t, df	t=14.08, df=156		t, df	t=13.99, df=157
0	6	1	2	12	4	2	0	3	18	14
1	12	3	4	8	30	11	1	1	15	16		How big is the difference?			How big is the difference?
0	1	2	1	15	9	1	0	1	21	3		Mean of column D	2.768		Mean of column H	0.6076
0	0	1	2	0	58	7	0	3	10	3		Mean of column F	30.72		Mean of column J	12.39
0	5	5	2	2	23	3	0	1	5	2		Difference between means (F - D) ± SEM	27.96 ± 1.985		Difference between means (J - H) ± SEM	11.78 ± 0.8420
0	1	4	4	11	16	5	0	2	13	1		95% confidence interval	24.03 to 31.88		95% confidence interval	10.12 to 13.44
0	2	0	9	7	10	8	1	1	20	6		R squared (eta squared)	0.5597		R squared (eta squared)	0.5549
0	0	4	2	1	38	3	0	5	15	17
0	6	1	1	12	35	8	1	6	23	7		F test to compare variances			F test to compare variances
1	3	2	2	4	38	6	0	3	16	11		F, DFn, Dfd	96.43, 75, 81		F, DFn, Dfd	111.5, 79, 78
1	6	3	2	13	29	7	0	3	2	16		P value	<0.0001		P value	<0.0001
0	2	4	3	5	3	3	0	5	29	5		P value summary	****		P value summary	****
0	5	0	2	7	30	5	0	1	20	7		Significantly different (P < 0.05)?	Yes		Significantly different (P < 0.05)?	Yes
0	2	0	2	2	32	4	0	4	5	15
0	1	0	3	6	38	5	0	1	19	3		Data analyzed			Data analyzed
0	3	0	4	6	18	4	1	4	14	7		Sample size, column D	82		Sample size, column H	79
0	2	0	1	6	14	5	2	3	10	10		Sample size, column F	76		Sample size, column J	80
1	8	3	6	2	11	10	1	4	6	10
0	5	2	3	0	38	2	0	2	9	13
0	4	2	2	11	13	6	1	2	5	2
2	4	5	3	5	20	3	1	2	6	14		Column G	aBPDE-Poln 1hr BPDE		Column K	aBPDE-Poln 2hrs BPDE
1	0	2	4	10	11	5	1	6	8	8		vs.	vs.		vs.	vs.
0	6	2	2	7	40	10	2	3	1	10		Column D	aBPDE only 1hr BPDE		Column H	aBPDE only 2hrs BPDE
1	5	2	4	5	24	3	1	1	8	12
3	5	1	7	9	38	7	0	5	14	4		Unpaired t test			Unpaired t test
2	4	1	4	9	55	7	0	1	7	14		P value	<0.0001		P value	<0.0001
3	3	1	1	6	35	8	0	1	17	8		P value summary	****		P value summary	****
0	8	1	1	7	31	11	0	5	9	2		Significantly different (P < 0.05)?	Yes		Significantly different (P < 0.05)?	Yes
2	6	2	4	7	22	4	1	0	6	16		One- or two-tailed P value?	Two-tailed		One- or two-tailed P value?	Two-tailed
0	1	2	1	8	65	5	0	1	25	24		t, df	t=8.545, df=155		t, df	t=13.59, df=154
3	7	3	0	9	23	6	0	4	21	7
2	2	1	2	7	26	11	0	3	13	6		How big is the difference?			How big is the difference?
2	2	0	4	11	15	5	1	5	18	8		Mean of column D	2.768		Mean of column H	0.6076
1	5	4	2	5	65	4	2	2	17	10		Mean of column G	6.013		Mean of column K	8.935
1	7	0	2	0	71	2	0	5	23	6		Difference between means (G - D) ± SEM	3.245 ± 0.3797		Difference between means (K - H) ± SEM	8.327 ± 0.6129
3	1	5	5	10	22	5	0	2	19	11		95% confidence interval	2.495 to 3.995		95% confidence interval	7.117 to 9.538
0	1	3	5	7	34	5	1	1	19	10		R squared (eta squared)	0.3202		R squared (eta squared)	0.5452
0	1	1	5	5	38	6	1	4	16	7
0	1	0	1	3	26	10	1	1	10	13		F test to compare variances			F test to compare variances
0	0	2	1	0	76	10	0	8	7	14		F, DFn, Dfd	2.474, 74, 81		F, DFn, Dfd	58.58, 76, 78
0	5	9	2	6	45	11	0	2	3	7		P value	<0.0001		P value	<0.0001
4	3	6	2	7	46	7	1	2	6	10		P value summary	****		P value summary	****
0	2	2	2	7	81	14	0	3	7	10		Significantly different (P < 0.05)?	Yes		Significantly different (P < 0.05)?	Yes
0	1	2	2	8	24	9	0	3	6	3
0	3	2	4	9	67	3	0	1	14	3		Data analyzed			Data analyzed
1	0	1	2	7	37	7	0	7	28	6		Sample size, column D	82		Sample size, column H	79
0	1	2	2	5	18	9	2	2	4	5		Sample size, column G	75		Sample size, column K	77
1	9	0	7	2	50	6	0	8	26	9
1	5	3	3	3	71	5	1	1	20	8
1	3	0	4	1	37	4	0	4	12	8
1	1	4	4	5	25	9	0	1	19	2		Column F	aBPDE-PolK 1hr BPDE		Column J	aBPDE-PolK 2hrs BPDE
1	1	3	0	2	35	10	1	3	3	6		vs.	vs.		vs.	vs.
0	5	4	5	3	28	5	0	2	12	3		Column E	PolK only 1hr BPDE		Column I	PolK only 2hrs BPDE
0	3	3	1	1	43	7	2	2	2	5
1	5	6	1	3	44	9	0	5	2	10		Unpaired t test			Unpaired t test
0	7	1	2	0	24	3	0	4	16	13		P value	<0.0001		P value	<0.0001
0	2	3	1	2	15	6	2	3	15	4		P value summary	****		P value summary	****
1	2	4	2	3	34	5	1	4	9	10		Significantly different (P < 0.05)?	Yes		Significantly different (P < 0.05)?	Yes
3	0	1	1	1	41	7	1	7	3	13		One- or two-tailed P value?	Two-tailed		One- or two-tailed P value?	Two-tailed
4	5	2	4	5	30	4	1	4	11	7		t, df	t=12.35, df=155		t, df	t=11.29, df=162
1	1	1	6	3	26	11	2	2	14	5
2	7	2	7	3	41	7	2	0	18	4		How big is the difference?			How big is the difference?
2	8	4	4	3	29	3	0	3	23	5		Mean of column E	5.642		Mean of column I	2.893
0	5	2	0	8	8	0	1	5	21	9		Mean of column F	30.72		Mean of column J	12.39
	6	1	4	2	9		0	2	3	13		Difference between means (F - E) ± SEM	25.08 ± 2.031		Difference between means (J - I) ± SEM	9.495 ± 0.8410
	8		2	3			0	3	2	1		95% confidence interval	21.07 to 29.09		95% confidence interval	7.834 to 11.16
	1		4	1			1	0	6			R squared (eta squared)	0.496		R squared (eta squared)	0.4403
	0		4	0			1	8	35
	3		4	2				3	6			F test to compare variances			F test to compare variances
	1		5	5				2				F, DFn, Dfd	23.67, 75, 80		F, DFn, Dfd	14.86, 79, 83
	1		1					5				P value	<0.0001		P value	<0.0001
	6							1				P value summary	****		P value summary	****
								5				Significantly different (P < 0.05)?	Yes		Significantly different (P < 0.05)?	Yes
												Data analyzed			Data analyzed
												Sample size, column E	81		Sample size, column I	84
												Sample size, column F	76		Sample size, column J	80

## Sheet: Fig 1D
Biotin-PolK NT	Biotin-PolK BPDE
0	1.85629		Column B	Biotin-PolK BPDE
0	0.718563		vs.	vs.
0	1.13773		Column A	Biotin-PolK NT
0	1.01796
0	0		Unpaired t test
0.139909	0.05988		P value	0.0002
0.034977	2.21557		P value summary	***
0.139909	0.05988		Significantly different (P < 0.05)?	Yes
0	0.05988		One- or two-tailed P value?	Two-tailed
0.38475	0		t, df	t=3.771, df=159
0	0
0	0		How big is the difference?
0.454704	0.179641		Mean of column A	0.111
0.839454	0		Mean of column B	0.4708
0.314795	2.39521		Difference between means (B - A) ± SEM	0.3598 ± 0.09542
0	1.25748		95% confidence interval	0.1714 to 0.5483
0	0		R squared (eta squared)	0.0821
0	0.05988
0	0		F test to compare variances
0	0.658683		F, DFn, Dfd	12.61, 79, 80
0	0.718563		P value	<0.0001
0.559636	0.179641		P value summary	****
0	0		Significantly different (P < 0.05)?	Yes
0.034977	0
0	0		Data analyzed
0	0.299401		Sample size, column A	81
0	0		Sample size, column B	80
0	0
0.174886	0
0.034977	0
0	0.05988
0.034977	0
0	0
0	0
0	1.25748
0	2.39521
0	0
0	0
0	1.49701
0	1.07784
0.174886	1.13773
0.7695	2.27545
0.349773	0
0.594614	0
0	0
0.38475	0
0	1.73653
0.804477	0
0	0
0.034977	0
0.524659	1.67665
0	0
0	0
0	0
0	3.23353
0.034977	2.15569
0	0
0	3.53293
0	0
0.594614	0
0.034977	0
0	0.05988
0	0.299401
0	0.958084
0	0
1.04932	0
0	0.05988
0.034977	0
0	0
0	0.179641
0.069955	0.419162
0	0
0	0
0	0.359281
0	0
0	0
0	0.05988
0.38475	0.05988
0	0.239521
0	0.05988
0

## Sheet: Fig 1E
siControl NT	siControl 5μM BPDE	siControl 10μM BPDE	siControl 0.4mM HU
1.5713	0.981595	1.54004	0.45208		Column B	siControl 5μM BPDE
0	0.368098	0.359343	0.271248		vs.	vs.
0	0.981595	2.5154	1.26582		Column A	siControl NT
0.029647	0.899796	3.02875	0.180832
0.029647	0.940695	1.95072	0.45208		Unpaired t test
0.681886	0.204499	0.102669	0.632911		P value	0.2362
0	0.858896	2.5154	0.361664		P value summary	ns
0.563297	0	2.5154	0.180832		Significantly different (P < 0.05)?	No
1.92707	0.0818	1.64271	0.271248		One- or two-tailed P value?	Two-tailed
0.029647	0.0409	2.05339	0.180832		t, df	t=1.189, df=163
0.148236	0.0818	2.46407	0.271248
0	0.0409	0.205339	0.090416		How big is the difference?
0	0.122699	1.74538	0.542495		Mean of column A	0.3932
0.059294	0.368098	0.616016	0.090416		Mean of column B	0.4958
0.029647	0.858896	2.31006	0.090416		Difference between means (B - A) ± SEM	0.1027 ± 0.08636
0	0.817996	1.84805	0.361664		95% confidence interval	-0.06786 to 0.2732
0.059294	1.10429	2.31006	0.180832		R squared (eta squared)	0.008597
0.326119	0.490798	0.154004	0.090416
1.6306	1.67689	0.102669	0.090416		F test to compare variances
0.711533	0.327198	1.54004	0.180832		F, DFn, Dfd	1.230, 80, 83
0.889416	0.490798	1.64271	0.45208		P value	0.3506
0.859769	0.0409	0.308008	0.904159		P value summary	ns
0	0.0409	0.154004	0.271248		Significantly different (P < 0.05)?	No
0.029647	0.245399	0.667351	0.180832
1.15624	0.0818	0.102669	0.090416		Data analyzed
0.088942	0.0818	0.051335	1.17541		Sample size, column A	84
0.029647	0.163599	0.718686	1.53707		Sample size, column B	81
0.148236	0.0409	0.256674	0.632911
0	1.10429	2.56673	0.994575
0.326119	0.0818	0.256674	0.271248		Column C	siControl 10μM BPDE
1.21554	0.981595	0.154004	0.090416		vs.	vs.
0	0.122699	0.102669	0.271248		Column A	siControl NT
1.42307	0	0.256674	1.17541
0.919063	0.163599	1.43737	1.08499		Unpaired t test
1.77883	0.163599	1.43737	0.361664		P value	<0.0001
0.800474	0.0409	0.154004	0.271248		P value summary	****
1.60095	0.0818	0	0.45208		Significantly different (P < 0.05)?	Yes
0	0.0409	0.051335	0.180832		One- or two-tailed P value?	Two-tailed
0	1.88139	0.051335	0		t, df	t=4.863, df=158
0.800474	0.817996	1.23203	0.180832
0.029647	2.20859	0.513347	0.45208		How big is the difference?
0.029647	0.0409	1.43737	0.542495		Mean of column A	0.3932
1.89742	0.0818	2.5154	1.62749		Mean of column C	0.9794
0.118589	0.204499	2.20739	0		Difference between means (C - A) ± SEM	0.5862 ± 0.1206
0	1.88139	1.54004	1.98915		95% confidence interval	0.3481 to 0.8243
0.266825	0.204499	0.154004	0.090416		R squared (eta squared)	0.1302
0	0.777096	0.564682	0.090416
0.919063	1.10429	0.102669	0.271248		F test to compare variances
0.029647	0.817996	0.051335	0.723327		F, DFn, Dfd	3.314, 75, 83
0	0.204499	0.102669	0.542495		P value	<0.0001
0.74118	0.163599	0.924025	0.271248		P value summary	****
0.059294	1.43149	0.051335	0.45208		Significantly different (P < 0.05)?	Yes
0.029647	0.817996	1.1807	0.180832
0.563297	1.63599	0.667351	0.180832		Data analyzed
0.889416	0.0818	1.79672	0.361664		Sample size, column A	84
0.681886	0	0.87269	1.98915		Sample size, column C	76
0	1.79959	0.256674	1.80832
0	0.0409	0.513347	0.632911
0.029647	0.0409	0.513347	2.35081		Column D	siControl 0.4mM HU
0	0.0409	1.3347	0.090416		vs.	vs.
0.504002	0.286299	0.87269	0.361664		Column A	siControl NT
0.504002	0.0409	0.308008	0.090416
0	0	0.205339	0.271248		Unpaired t test
0.800474	0	0.102669	0.542495		P value	0.2986
0	0	0.102669	0.271248		P value summary	ns
0	0	2.5154	1.17541		Significantly different (P < 0.05)?	No
0.74118	0	0.102669	0.723327		One- or two-tailed P value?	Two-tailed
0	0.0818	2.00205	0.361664		t, df	t=1.043, df=157
0	1.14519	3.23409	0.271248
0.20753	0.0409	0.308008	0.180832		How big is the difference?
1.30448	1.22699	3.23409	0		Mean of column A	0.3932
0.830122	1.43149	0.154004	0.090416		Mean of column D	0.4798
0.20753	0.695297	0.410678	0		Difference between means (D - A) ± SEM	0.08663 ± 0.08307
0	0.858896	0.102669	0.180832		95% confidence interval	-0.07745 to 0.2507
0.20753	1.51329	0.205339	0		R squared (eta squared)	0.006879
0.355766	0.0409	0.154004
0.059294	0				F test to compare variances
0.177883	0				F, DFn, Dfd	1.023, 83, 74
0.266825	0.0409				P value	0.9251
0.237178	0				P value summary	ns
0.118589	1.26789				Significantly different (P < 0.05)?	No
0.326119
0					Data analyzed
0.029647					Sample size, column A	84
					Sample size, column D	75

## Sheet: Fig 1F
siControl NT	siControl BPDE	siControl Cis	siPolκ BPDE
0	0.038941	0.128041	0.04008		Column B	siControl BPDE
0	0	0.213402	0		vs.	vs.
0.203004	0.350467	0	0.04008		Column A	siControl NT
0	0.038941	0.085361	0.04008
0	0.97352	0.597525	0		Unpaired t test
0	0	0	0		P value	0.0018
0	0.661994	0.341443	0.200401		P value summary	**
0.203004	0	0	0		Significantly different (P < 0.05)?	Yes
0.284206	0.661994	0.170721	0.04008		One- or two-tailed P value?	Two-tailed
0	0	0.256082	0		t, df	t=3.180, df=152
0.040601	0.077882	0	0
0.040601	0.038941	0	0		How big is the difference?
0.040601	0	0	0		Mean of column A	0.08017
0.203004	0.506231	0.597525	0.04008		Mean of column B	0.204
0	0.661994	0	0		Difference between means (B - A) ± SEM	0.1239 ± 0.03896
0	0	0	0		95% confidence interval	0.04691 to 0.2008
0	0	0	0		R squared (eta squared)	0.06237
0	0	0.04268	0.08016
0.203004	0.545171	0.085361	0		F test to compare variances
0.527812	0	0	0		F, DFn, Dfd	6.316, 74, 78
0.324807	0	0.298762	0		P value	<0.0001
0	0	0.384123	0.08016		P value summary	****
0.203004	0	0.256082	0.08016		Significantly different (P < 0.05)?	Yes
0.243605	0	0.128041	0
0	0	0	0		Data analyzed
0	0.038941	0.128041	0		Sample size, column A	79
0	0	0	0		Sample size, column B	75
0.406009	0	0.554844	0.04008
0	0.817757	0	0
0	0	0.213402	0.04008		Column C	siControl Cis
0	0.038941	0.298762	0		vs.	vs.
0.203004	0.272586	0	0.04008		Column A	siControl NT
0.203004	0.506231	0.04268	0
0.44661	0	0	0		Unpaired t test
0	0.350467	0.128041	0		P value	0.1068
0.365408	0	0	0.04008		P value summary	ns
0.284206	0	0.04268	0		Significantly different (P < 0.05)?	No
0	0	0	0		One- or two-tailed P value?	Two-tailed
0	0	0	0		t, df	t=1.622, df=159
0	0.233645	0	0
0	0	0.128041	0		How big is the difference?
0.121803	0	0	0		Mean of column A	0.08017
0	0.97352	0.170721	0		Mean of column C	0.1192
0.162404	0	0.170721	0		Difference between means (C - A) ± SEM	0.03902 ± 0.02406
0	0.623053	0.426803	0.04008		95% confidence interval	-0.008490 to 0.08653
0.081202	0	0.04268	0		R squared (eta squared)	0.01628
0	0.038941	0	0.04008
0	1.0514	0.256082	0		F test to compare variances
0.081202	0.817757	0.04268	0		F, DFn, Dfd	1.846, 81, 78
0	1.20717	0.085361	0		P value	0.007
0	0	0.213402	0.08016		P value summary	**
0.081202	0	0.04268	0.04008		Significantly different (P < 0.05)?	Yes
0.243605	0.077882	0.298762	0
0	0	0	0		Data analyzed
0	0.038941	0.298762	0.08016		Sample size, column A	79
0	0	0.298762	0		Sample size, column C	82
0.324807	0.584112	0	0.12024
0	0	0	0
0	0	0.597525	0.04008		Column D	siPolκ BPDE
0	0.97352	0	0		vs.	vs.
0	0	0.04268	0		Column B	siControl BPDE
0	0	0.298762	0
0	0.389408	0.04268	0		Unpaired t test
0.040601	0.350467	0	0		P value	<0.0001
0	0.545171	0.298762	0		P value summary	****
0.324807	0.077882	0.768246	0.04008		Significantly different (P < 0.05)?	Yes
0.162404	0.077882	0	0		One- or two-tailed P value?	Two-tailed
0.081202	0.116822	0	0		t, df	t=5.242, df=157
0	0.038941	0	0
0.081202	0	0.04268	0		How big is the difference?
0	0.077882	0.085361	0		Mean of column B	0.204
0.040601	0	0.04268	0		Mean of column D	0.01956
0.081202	0.350467	0.085361	0		Difference between means (D - B) ± SEM	-0.1845 ± 0.03519
0	0.077882	0	0		95% confidence interval	-0.2540 to -0.1150
0	0	0	0		R squared (eta squared)	0.149
0		0	0.08016
0		0	0		F test to compare variances
0		0	0.04008		F, DFn, Dfd	87.07, 74, 83
0		0	0.08016		P value	<0.0001
		0	0.04008		P value summary	****
		0	0.04008		Significantly different (P < 0.05)?	Yes
		0	0.04008
			0		Data analyzed
			0.04008		Sample size, column B	75
					Sample size, column D	84

## Sheet: Fig 1H
siControl NT	siControl BPDE	siControl Cis
0.16044	0.255754	0.04344		Column B	siControl BPDE
0.04584	0.042626	0.781929		vs.	vs.
0.09168	1.10827	0.086881		Column A	siControl NT
0.04584	0.809889	1.17289
0.20628	0	0		Unpaired t test
0.2292	0.085251	0.04344		P value	0.5763
0	0.852515	0.086881		P value summary	ns
0	0.341006	0.651607		Significantly different (P < 0.05)?	No
0.573	0.724638	0.086881		One- or two-tailed P value?	Two-tailed
0.32088	0.895141	0.04344		t, df	t=0.5598, df=171
0	0	0.086881
0	0.383632	1.12945		How big is the difference?
0.16044	0.127877	0.086881		Mean of column A	0.1304
0.20628	0.042626	0.608167		Mean of column B	0.1472
0.20628	0.682012	0.217202		Difference between means (B - A) ± SEM	0.01680 ± 0.03001
0	0.042626	0.04344		95% confidence interval	-0.04244 to 0.07604
0	0.042626	0.347524		R squared (eta squared)	0.00183
0.25212	0.042626	0.086881
0	0.042626	0.738488		F test to compare variances
0.16044	0.042626	1.78106		F, DFn, Dfd	1.664, 85, 86
0.02292	0.042626	0.91225		P value	0.0195
0	0	0.04344		P value summary	*
0.16044	0	1.8245		Significantly different (P < 0.05)?	Yes
0	0.170503	0.04344
0	0	0.04344		Data analyzed
0.32088	0.170503	1.12945		Sample size, column A	87
0.13752	0	0.086881		Sample size, column B	86
0.27504	0	1.21633
0	0	1.73762
0	0	0.04344		Column C	siControl Cis
0	0	1.3901		vs.	vs.
0.02292	0.085251	0.086881		Column A	siControl NT
0.18336	0.127877	1.95482
0	0	1.3901		Unpaired t test
0	0.042626	0.04344		P value	<0.0001
0	0.042626	0.91225		P value summary	****
0	0.127877	1.3901		Significantly different (P < 0.05)?	Yes
0	0.042626	0.086881		One- or two-tailed P value?	Two-tailed
0.18336	0.042626	0.04344		t, df	t=6.420, df=162
0.04584	0.085251	0.999131
0	0	0		How big is the difference?
0.3438	0.042626	1.12945		Mean of column A	0.1304
0.13752	0.042626	0		Mean of column C	0.5523
0.2292	0	0		Difference between means (C - A) ± SEM	0.4219 ± 0.06572
0.02292	0.085251	0.086881		95% confidence interval	0.2921 to 0.5517
0.20628	0.042626	0.304083		R squared (eta squared)	0.2028
0.16044	0.042626	0.781929
0.25212	0.170503	0.04344		F test to compare variances
0.29796	0.213129	0.434405		F, DFn, Dfd	11.71, 76, 86
0.1146	0.042626	0.04344		P value	<0.0001
0	0	0.825369		P value summary	****
0	0.042626	0.04344		Significantly different (P < 0.05)?	Yes
0.38964	0.042626	0.999131
0.4584	0.127877	0.04344		Data analyzed
0.02292	0.042626	0.521286		Sample size, column A	87
0.38964	0.255754	0.086881		Sample size, column C	77
0	0.170503	0.086881
0	0.085251	1.30322
0.25212	0.255754	0.04344
0.18336	0.042626	1.34665
0.02292	0.213129	0.04344
0.27504	0.29838	1.08601
0	0.255754	0.086881
0	0.042626	0.781929
0	0.341006	0.173762
0.2292	0	0.04344
0.16044	0.255754	1.52042
0	0.042626	0.434405
0.18336	0.213129	0.347524
0	0.170503	0
0.73344	0.170503	1.21633
0.04584	0.085251	1.47698
0.18336	0.468883	0.086881
0.02292	0	0
0.02292	0.170503	1.25977
0	0.213129	1.25977
0.87096	0.127877	1.08601
0	0.042626
0.36672	0
0	0
0.02292	0.042626
0.41256	0.170503
0	0
0	0
0.27504	0.042626
0	0
0.04584

## Sheet: Fig 1I
siControl NT	siControl BPDE	siControl Cis	siPolη Cis
0	0.038941	0.384123	0		Column B	siControl BPDE
0.040601	0.038941	0.384123	0.147874		vs.	vs.
0.203004	0	0.170721	0		Column A	siControl NT
0.081202	0.077882	0.085361	0
0.406009	0.272586	0.341443	0.110906		Unpaired t test
0.081202	0.116822	0	0.110906		P value	0.1878
0	0.350467	0.085361	0.036969		P value summary	ns
0.040601	0.038941	0.04268	0.184843		Significantly different (P < 0.05)?	No
0.040601	0.077882	0.085361	0.147874		One- or two-tailed P value?	Two-tailed
0	0.116822	0.04268	0.036969		t, df	t=1.323, df=158
0.121803	0.038941	0.085361	0
0.081202	0	0.426803	0.110906		How big is the difference?
0	0.038941	0.04268	0.036969		Mean of column A	0.09441
0.44661	0.233645	0	0		Mean of column B	0.1234
0	0.038941	0.085361	0.110906		Difference between means (B - A) ± SEM	0.02899 ± 0.02191
0	0.038941	0.04268	0.073937		95% confidence interval	-0.01429 to 0.07227
0.121803	0.272586	0.298762	0.073937		R squared (eta squared)	0.01095
0.44661	0.272586	0.256082	0.110906
0.121803	0.038941	0.128041	0		F test to compare variances
0.040601	0.077882	0.170721	0.036969		F, DFn, Dfd	1.171, 82, 76
0.040601	0	0.04268	0		P value	0.4866
0	0.155763	0.04268	0		P value summary	ns
0.081202	0.545171	0.213402	0		Significantly different (P < 0.05)?	No
0.040601	0.077882	0.04268	0
0.081202	0	0.256082	0.036969		Data analyzed
0.040601	0.038941	0.128041	0.147874		Sample size, column A	83
0	0.116822	0.170721	0		Sample size, column B	77
0	0.311526	0.085361	0
0.527812	0	0.213402	0.036969
0.284206	0.272586	0.213402	0		Column C	siControl Cis
0	0	0.256082	0		vs.	vs.
0	0.272586	0	0		Column A	siControl NT
0	0.350467	0.426803	0
0	0.116822	0.128041	0		Unpaired t test
0.568413	0.077882	0.213402	0		P value	0.002
0	0.077882	0.213402	0.036969		P value summary	**
0	0.116822	0.128041	0.036969		Significantly different (P < 0.05)?	Yes
0.44661	0.077882	0.085361	0.110906		One- or two-tailed P value?	Two-tailed
0.365408	0.038941	0.384123	0		t, df	t=3.141, df=164
0	0.116822	0.554844	0
0	0	0.128041	0		How big is the difference?
0.284206	0.077882	0.170721	0		Mean of column A	0.09441
0.040601	0.584112	0.128041	0		Mean of column C	0.1615
0.527812	0.155763	0.128041	0		Difference between means (C - A) ± SEM	0.06706 ± 0.02135
0	0.194704	0.256082	0		95% confidence interval	0.02490 to 0.1092
0	0.350467	0.04268	0		R squared (eta squared)	0.05675
0.121803	0.428349	0.384123	0.036969
0.040601	0.038941	0.298762	0.036969		F test to compare variances
0.040601	0.428349	0.298762	0.073937		F, DFn, Dfd	1.200, 82, 82
0.040601	0.155763	0.128041	0		P value	0.4116
0	0.233645	0.213402	0		P value summary	ns
0.284206	0.155763	0.256082	0		Significantly different (P < 0.05)?	No
0	0.155763	0.213402	0.036969
0.040601	0.038941	0	0.073937		Data analyzed
0.121803	0.194704	0.04268	0.110906		Sample size, column A	83
0	0.038941	0.04268	0		Sample size, column C	83
0	0.038941	0.04268	0
0	0	0	0
0.081202	0.116822	0.04268	0		Column D	siPolη Cis
0	0	0	0.036969		vs.	vs.
0.040601	0.038941	0.170721	0		Column B	siControl BPDE
0	0.077882	0.04268	0.073937
0.162404	0.038941	0.085361	0		Unpaired t test
0	0.272586	0.04268	0		P value	<0.0001
0.040601	0	0.085361	0		P value summary	****
0.040601	0	0.04268	0.036969		Significantly different (P < 0.05)?	Yes
0.040601	0.038941	0.341443	0.110906		One- or two-tailed P value?	Two-tailed
0.040601	0	0.04268	0		t, df	t=5.873, df=162
0.121803	0.233645	0.128041	0.036969
0.365408	0.077882	0.256082	0.036969		How big is the difference?
0.121803	0.155763	0.085361	0		Mean of column B	0.1234
0.040601	0	0.298762	0		Mean of column D	0.03399
0	0	0.256082	0.073937		Difference between means (D - B) ± SEM	-0.08940 ± 0.01522
0.040601	0	0.170721	0		95% confidence interval	-0.1195 to -0.05934
0.040601	0.038941	0.554844	0.036969		R squared (eta squared)	0.1755
0	0.038941	0.170721	0.147874
0.162404	0.155763	0.085361	0		F test to compare variances
0.040601		0.341443	0		F, DFn, Dfd	7.782, 76, 86
0.040601		0.213402	0.110906		P value	<0.0001
0		0.04268	0		P value summary	****
0.040601		0.04268	0		Significantly different (P < 0.05)?	Yes
0.040601		0.04268	0.036969
0.040601		0.085361	0		Data analyzed
			0		Sample size, column B	77
			0.073937		Sample size, column D	87
			0
			0.036969

## Sheet: Fig 2A
siControl NT	siControl BPDE	siPrimPol#1 BPDE	siControl Cis	siPrimPol#1 Cis
0.027816	0.068213	0	0.846906	1.21359		Column B	siControl BPDE
0	0.613915	0.581395	3.38762	0.242718		vs.	vs.
0	4.50205	0.687104	0.781759	0.873786		Column A	siControl NT
1.39082	0	0.158562	2.14984	2.08738
1.25174	0.068213	1.32135	2.73616	1.01942		Unpaired t test
0	0.409277	1.32135	0.521173	1.99029		P value	<0.0001
0.500695	0	0	2.73616	1.8932		P value summary	****
0	3.81992	1.10994	0.781759	1.11651		Significantly different (P < 0.05)?	Yes
0	1.36426	0.052854	3.7785	0.825243		One- or two-tailed P value?	Two-tailed
0	1.29604	0.052854	0.456026	1.06796		t, df	t=4.558, df=165
0.973574	3.41064	0	0.521173	1.06796
0.027816	0	0.052854	0.521173	0		How big is the difference?
1.66898	0.068213	0.052854	0.651466	0.242718		Mean of column A	0.432
0	3.27422	0	0.456026	1.5534		Mean of column B	1.307
0.77886	2.45566	0.052854	0.456026	1.11651		Difference between means (B - A) ± SEM	0.8746 ± 0.1919
0	0.136426	0	0.651466	1.01942		95% confidence interval	0.4958 to 1.253
0	0.95498	1.2685	1.17264	0.194175		R squared (eta squared)	0.1118
0.027816	0	0.581395	0.456026	0.339806
0	0.068213	0.105708	0.390879	0.097087		F test to compare variances
0	4.09277	0.422833	0.977199	1.21359		F, DFn, Dfd	8.089, 83, 82
1.22392	0	0	0.912052	2.42718		P value	<0.0001
0	1.22783	0	2.28013	0.38835		P value summary	****
0.027816	4.63847	0	2.9316	0.048544		Significantly different (P < 0.05)?	Yes
0	0.068213	0	0.521173	0.242718
0	0	0.634249	0.390879	0.048544		Data analyzed
0.751043	1.0914	0.052854	2.8013	0.242718		Sample size, column A	83
0	1.97817	0.052854	2.60586	0.194175		Sample size, column B	84
0	3.06958	0.052854	0.651466	0.048544
0	0	0	2.41042	0.485437
0	0.204638	0.792812	0.781759	0.194175		Column C	siPrimPol#1 BPDE
0	2.1146	0.052854	1.10749	1.31068		vs.	vs.
0	0	0.422833	2.41042	0.097087		Column B	siControl BPDE
0.751043	4.50205	0.052854	0.325733	0.194175
0	0	0.158562	0.390879	0.145631		Unpaired t test
0.417246	5.59345	0	2.01954	0.048544		P value	<0.0001
1.89152	0	0.528541	0.716612	1.26214		P value summary	****
0.917942	3.7517	0.052854	1.04235	0.339806		Significantly different (P < 0.05)?	Yes
1.33519	2.1146	1.05708	0.846906	0.92233		One- or two-tailed P value?	Two-tailed
1.91933	3.95634	0	2.01954	0.048544		t, df	t=5.577, df=168
0	3.47885	0.581395	0.521173	0.38835
1.5299	3.06958	0	2.34528	1.40777		How big is the difference?
0.027816	0	0.687104	0.781759	0.145631		Mean of column B	1.307
0	0	0.052854	0.977199	0.145631		Mean of column C	0.2839
0	0	1.05708	0.325733	0.097087		Difference between means (C - B) ± SEM	-1.023 ± 0.1834
0.723227	0	0.052854	0.390879	1.11651		95% confidence interval	-1.385 to -0.6606
1.33519	3.13779	1.05708	0.977199	0.970874		R squared (eta squared)	0.1562
0.751043	0.068213	0	0.651466	1.01942
0	3.34243	0.052854	3.19218	1.94175		F test to compare variances
0	0	0.264271	3.32248	0.145631		F, DFn, Dfd	16.42, 83, 85
1.19611	0	0	1.8241	0.873786		P value	<0.0001
0	0.204638	0	3.12704	0.679612		P value summary	****
1.50209	0	0.052854	0.781759	0.436893		Significantly different (P < 0.05)?	Yes
1.5299	4.7749	0	0	0
1.02921	2.04638	0	0.390879	0.339806		Data analyzed
0	0.068213	0	2.47557	0.873786		Sample size, column B	84
0.055633	0.136426	0.951374	2.60586	0.242718		Sample size, column C	86
0.611961	0.136426	0	2.54072	0.339806
0	0.068213	0.369979	2.99674	0.242718
0.38943	0.136426	0.105708	3.25733	0.339806		Column D	siControl Cis
0.917942	0	1.05708	0.521173	1.31068		vs.	vs.
0	3.47885	0	3.12704	0.048544		Column A	siControl NT
0	0.068213	0.052854	1.75896	0.194175
0	1.90996	0.052854	2.21498	0.097087		Unpaired t test
0.69541	0	0.739958	1.56352	0.631068		P value	<0.0001
0	3.54707	0.105708	0.521173	1.35922		P value summary	****
0	0	0.845666	2.28013	0.242718		Significantly different (P < 0.05)?	Yes
0	1.70532	0.052854	0.586319	0.145631		One- or two-tailed P value?	Two-tailed
0.862309	0.068213	0.475687	2.14984	0.873786		t, df	t=7.613, df=161
0	1.63711	0.052854	0.456026	0.097087
1.08484	0.068213	1.42706	2.21498	0.048544		How big is the difference?
1.72462	3.34243	0.052854	2.86645	0.048544		Mean of column A	0.432
0.111266	4.97954	0	0.521173	0.291262		Mean of column D	1.424
0.806676	3.61528	0.158562	0.456026	1.79612		Difference between means (D - A) ± SEM	0.9923 ± 0.1303
0.027816	0.136426	0.792812	2.28013	0.38835		95% confidence interval	0.7349 to 1.250
1.00139	1.43247	0.052854	0.586319	0.873786		R squared (eta squared)	0.2647
0.723227	1.02319	0.052854	0.456026	0.145631
0	0	0	0.325733	1.21359		F test to compare variances
0.027816	0	0.158562	0.716612	0.194175		F, DFn, Dfd	3.152, 79, 82
1.00139	0.068213	0.052854	1.43322	1.79612		P value	<0.0001
0.055633	0	1.05708	1.8241	0.242718		P value summary	****
0	0.068213	0				Significantly different (P < 0.05)?	Yes
0	0.068213	0
0.250348	0.068213	0.052854				Data analyzed
	0.886767	0				Sample size, column A	83
		0.105708				Sample size, column D	80
		0
						Column E	siPrimPol#1 Cis
						vs.	vs.
						Column D	siControl Cis
						Unpaired t test
						P value	<0.0001
						P value summary	****
						Significantly different (P < 0.05)?	Yes
						One- or two-tailed P value?	Two-tailed
						t, df	t=5.826, df=158
						How big is the difference?
						Mean of column D	1.424
						Mean of column E	0.6456
						Difference between means (E - D) ± SEM	-0.7786 ± 0.1337
						95% confidence interval	-1.043 to -0.5147
						R squared (eta squared)	0.1768
						F test to compare variances
						F, DFn, Dfd	2.882, 79, 79
						P value	<0.0001
						P value summary	****
						Significantly different (P < 0.05)?	Yes
						Data analyzed
						Sample size, column D	80
						Sample size, column E	80

## Sheet: Fig 2B
siControl	siPrimPol#1
0.63391	0.21231		Column B	siPrimPol#1
0.47544	0		vs.	vs.
1.42631	0		Column A	siControl
0.47544	0
1.58479	0.21231		Unpaired t test
0.15848	0.21231		P value	<0.0001
0	0.63694		P value summary	****
0.15848	0.21231		Significantly different (P < 0.05)?	Yes
0	0.21231		One- or two-tailed P value?	Two-tailed
0.47544	0		t, df	t=5.075, df=150
0.15848	0
0.15848	0.63694		How big is the difference?
0	0.21231		Mean of column A	0.6034
0	0		Mean of column B	0.1521
0.15848	0.21231		Difference between means (B - A) ± SEM	-0.4514 ± 0.08894
0.15848	0		95% confidence interval	-0.6271 to -0.2756
0.31696	0		R squared (eta squared)	0.1465
0	0.21231
1.74326	0		F test to compare variances
1.42631	0		F, DFn, Dfd	12.78, 77, 73
1.42631	0		P value	<0.0001
0	0.21231		P value summary	****
0	0		Significantly different (P < 0.05)?	Yes
0.15848	0
0.15848	0		Data analyzed
0	0		Sample size, column A	78
0.31696	0.21231		Sample size, column B	74
0.31696	0.21231
0.15848	0.21231
0.15848	0
0	0
0.15848	0.42463
0.15848	0
0	0.21231
1.10935	0
0.15848	0.21231
0.15848	0.21231
0.15848	0
0.31696	0.21231
0	0.21231
2.06022	0.21231
0.15848	0
0	0
1.58479	0.21231
0.63391	0.21231
0.95087	0.42463
0.47544	0
0	0.42463
2.53566	0.21231
0.63391	0.21231
0	0
0.31696	0.21231
1.58479	0
2.53566	0.42463
1.26783	0.84926
0.31696	0.21231
3.01109	0
0.79239	0.21231
1.26783	0
0	0.42463
0.15848	0
0.47544	0
0.47544	0.21231
0	0.21231
0.63391	1.06157
0.15848	0
0.15848	0
0.47544	0
0.31696	0
0.79239	0
0.31696	0
1.58479	0
0.63391	0
0.47544	0.21231
0.79239
1.58479
3.16957
0.31696
0.276091	0.110619
0.110436	0.221239
2.09829	0.110619
	0
	0.110619
	0.221239
	0

## Sheet: Fig 2C
siControl	siPrimPol#1
0.11891	0.06506		Column B	siPrimPol#1
0	0.06506		vs.	vs.
0.47562	0		Column A	siControl
0	0.13012
0.35672	0		Unpaired t test
0.05945	0.06506		P value	<0.0001
0.17836	0.32531		P value summary	****
0.05945	0.45543		Significantly different (P < 0.05)?	Yes
0	0.32531		One- or two-tailed P value?	Two-tailed
0.35672	0		t, df	t=4.103, df=152
0.71344	0.52049
0.11891	0.32531		How big is the difference?
0.29727	0		Mean of column A	0.3979
0.05945	0		Mean of column B	0.1669
0.17836	0.06506		Difference between means (B - A) ± SEM	-0.2309 ± 0.05629
0	0.19519		95% confidence interval	-0.3422 to -0.1197
0.53508	0.06506		R squared (eta squared)	0.0997
1.18906	0
0.11891	0.13012		F test to compare variances
1.07015	0.13012		F, DFn, Dfd	1.781, 77, 75
0.71344	0.39037		P value	0.0129
0.17836	0.06506		P value summary	*
0.35672	0.13012		Significantly different (P < 0.05)?	Yes
1.30797	0.06506
0.41617	0.06506		Data analyzed
0.23781	0.71568		Sample size, column A	78
0.11891	0.32531		Sample size, column B	76
0	0.13012
0.11891	0.26025
1.18906	0
0.35672	0.65062
0	0.06506
0.83234	0.06506
0.05945	0.06506
0.05945	0.19519
0.35672	0.39037
0.11891	0
0.11891	0.06506
0	0
0.11891	0
0.41617	0.78074
1.12961	0
0.11891	0
0.83234	0
1.0107	0.06506
0.95125	0.45543
1.24851	0
0.23781	0
0.53508	0
0.17836	0
0.41617	1.43136
1.12961	0.06506
0.11891	1.62655
0.83234	0.06506
1.0107	0
0.95125	0.13012
1.24851	0.13012
0.23781	0
0.53508	0
0.17836	0.13012
0.77289	0
0.47562	0
0.05945	0
0	0.78074
0.05945	0
0.8918	0.13012
0.05945	0
0.65398	0
0	0.06506
0.53508	0.06506
0.59453	0
0	0.06506
0	0
0	0.19519
0.05945	0
0.47562	0
0.53508
0

[truncated: 62 more sheets: Fig 2D, Fig 2E, Fig 2F, Fig 2H, Fig 3A, Fig 3B, Fig 3D, Fig 3E, Fig 3F, Fig 3G, Fig 4A, Fig 4B, Fig 4C, Fig 4D, Fig 4E, Fig 4F, Fig 4G, Fig 4H, Fig 4I, Fig 4J …]
